# Supplementary material for: Identification of Novel Trypanosoma cruzi Cysteine Protease Inhibitors via Ligand-Based Virtual Screening of FDA-Approved Drugs with Trypanocidal Activity
Source: Diseases. 2026 Feb 19;14(2):79. doi: 10.3390/diseases14020079 (PMC12939925; doi:10.3390/diseases14020079)
Supplement: Supplementary file 1 [file diseases-14-00079-s001.zip]

Archive with 1 entries (1 files):
- diseases-4126314-supplementary.pdf
